# Supplementary material for: Diverse functional elements in RNA predicted transcriptome-wide by orthogonal RNA structure probing
Source: Nucleic Acids Res. 2021 Oct 11;49(20):11868–82. doi: 10.1093/nar/gkab885 (PMC8599799; doi:10.1093/nar/gkab885)
Supplement: gkab885_Supplemental_Files [file gkab885_supplemental_files.zip]

Archive with 2 entries (2 files):
- 210803_NAzN3_Supplementary_Note1.docx
- 210913_NAzN3_SUPP_NAR_Revision.docx
